# Supplementary material for: The Glycemia Risk Index (GRI) as a Biomarker for Subclinical Endothelial Dysfunction in Type 1 Diabetes: A Cross-Sectional Study
Source: Int J Mol Sci. 2025 Sep 20;26(18):9196. doi: 10.3390/ijms26189196 (PMC12470873; doi:10.3390/ijms26189196)
Supplement: Supplementary file 1 [file ijms-26-09196-s001.zip]

Archive with 5 entries (5 files):
- Figure S1.png
- STROBE Statement.pdf
- Table S1_GRI_R-squared and linear regression equations.pdf
- Table S2-GRI_Multivariate_Regression_adj.pdf
- Table S4-HbA1c_Multivariate_Regression_adj.pdf
